# Supplementary material for: Antioxidant Structure–Activity Relationship Analysis of Five Dihydrochalcones
Source: Molecules. 2018 May 12;23(5):1162. doi: 10.3390/molecules23051162 (PMC6100071; doi:10.3390/molecules23051162)
Supplement: Supplementary file 1 [file molecules-23-01162-s001.zip]

Archive with 5 entries (4 files):
- Supples/
- Supples/Suppl 1 Dose response curves.doc
- Supples/Suppl 2  DPPH MS.tif
- Supples/Suppl 3  Original data of HPLC-MS.docx
- Supples/Suppl 3 Appearances and analysis certificates and of five dihydrochalcones.pdf
